# Supplementary material for: Improving the Genome Editing Efficiency of CRISPR/Cas9 in Melon and Watermelon
Source: Cells. 2024 Oct 28;13(21):1782. doi: 10.3390/cells13211782 (PMC11544962; doi:10.3390/cells13211782)
Supplement: Supplementary file 1 [file cells-13-01782-s001.zip]

Archive with 1 entries (1 files):
- cells-3220862-supplementary.pdf
